# Supplementary material for: PD-1 inhibitor treatment outcomes for cutaneous squamous cell carcinoma in patients over 85: a comparative analysis
Source: Oncologist. 2026 Mar 12;31(4):oyag021. doi: 10.1093/oncolo/oyag021 (PMC13006055; doi:10.1093/oncolo/oyag021)
Supplement: oyag021_Supplementary_Data [file oyag021_supplementary_data.zip]

Archive with 2 entries (2 files):
- Supplementary Figure S1.png
- Supplementary Table S1.docx
